# Supplementary material for: Variation and interrelationships in the growth, yield, and lodging of oat under different planting densities
Source: PeerJ. 2024 Apr 29;12:e17310. doi: 10.7717/peerj.17310 (PMC11064862; doi:10.7717/peerj.17310)
Supplement: Supplemental Information 1 — Agronomic traits, mechanical characteristics, physicochemical properties, yield, yield components, and field lodging rate. [file peerj-12-17310-s001.xlsx]

## Sheet: mechanical
		2018 year							2019 year
variety	density	Compressive strength of the second stem internode(N)	Compressive strength of the third stem internode(N)	Puncture strength of the second stem internode(N)	Puncture strength of the third stem internode(N)	Breaking strength of the second stem internode(N)	Breaking strength of the third stem internode(N)		Compressive strength of the second stem internode(N)	Compressive strength of the third stem internode(N)	Puncture strength of the second stem internode(N)	Puncture strength of the third stem internode(N)	Breaking strength of the second stem internode(N)	Breaking strength of the third stem internode(N)
LENA	D1-1	23.425	14.1	13.9	9.75	24.575	15.925		20.3	11.9	11.5	7.75	19.35	14.6333
LENA	D1-2	23.825	14.35	14.925	10.375	23.825	16.8		21.3	11.25	11	10.75	19.8	15
LENA	D1-3	24.3	13.95	14.175	9.975	24.3	16.2		21.175	11.25	11.8	7.475	18.8	14.725
LENA	D2-1	19.25	12.4333	13.0667	8.6	19.425	13.15		16	10.05	9.65	7	16.4667	11.9333
LENA	D2-2	17.55	12.2	12.9333	8.225	19.4333	12.725		15.3	10.8	10.5	7.05	16.4	11.1333
LENA	D2-3	18.1	13.1333	13.85	8.3	19.45	13.7333		15.6	10.3	10.6	7.3	18.3	12.7
LENA	D3-1	18.075	11.9	12.5	7.25	18.525	12.6667		14.8	9.85	9.25	6.1	14.9	10.1
LENA	D3-2	17.3667	11.325	11.35	7.725	17.7	12.3667		14.35	10.25	9.85	6.2	15.65	10.8
LENA	D3-3	17.675	11.4	11.8	7.35	17.575	11.1333		14.6	9.16667	8.9	5.85	15.575	10.65
LENA	D4-1	13.325	8.475	9.45	6.075	14.275	9.575		10.7	7.35	7.6	5.4	12.25	8.7
LENA	D4-2	12.475	8.425	9.7	6.025	13.425	9.85		10.1	7.25	7.5	5.15	12	8
LENA	D4-3	12.275	8.05	9.2	5.95	13.85	9.125		10.85	7.2	8.05	5.25	11.7	8.03333
QY2	D1-1	16.4	10.125	11.2	7.4	19.05	13.9		22.2	12.975	13.3	10.1	21.025	15.0333
QY2	D1-2	16.8	10.2333	11.55	7.65	18.35	13.375		22.525	14.25	13.7	10.1	22.2	14.7
QY2	D1-3	14.3333	10.375	11.1	7.5	18.6	10.075		20.475	11.25	13.7	10	21.65	14.5
QY2	D2-1	13.85	9.05	10.2667	6.375	14.3	10.275		19.2	10.575	12.525	8.1	18.95	14.025
QY2	D2-2	13.4333	9.43333	10.8	6.325	16.35	12.3667		18.55	11.925	12.3	8.7	18.65	12.225
QY2	D2-3	13.05	9.7	10.5667	7	14.15	11.68		15.825	11.3	11.875	8.32333	18.0867	13.8
QY2	D3-1	10.275	8.925	8.7	6.43333	13.75	9.3		15.875	10.025	10.0667	8.05	16.52	10.25
QY2	D3-2	10.95	8.43333	9	6.125	13.8	9.775		17.6	10.75	12.2	7.75	18.5333	10.8
QY2	D3-3	10.7	9.1	8.53333	6.325	13	8.825		18.975	10.65	12.7	7.96667	17.4333	12.25
QY2	D4-1	9.2	7.025	7.46667	5.55	10.8	8.85		15.5333	9.6	10.0333	6.46667	14.1333	9
QY2	D4-2	9.85	6.9	7.7	5.75	10.75	6.2		14.8	7.6	9.45	6.025	12.925	8.36667
QY2	D4-3	9.23333	7.36667	7.725	5.73333	11.5	6.8		12.85	6.925	9.775	6.4	13.125	8.05

## Sheet: physiological
		2018 year					2019 year
variety	density	Crude fiber content of the second stem internode(%)	Crude fiber content of the third stem internode(%)	Lignin content of the second stem internode(%)	Lignin content of the third stem internode(%)		Crude fiber content of the second stem internode(%)	Crude fiber content of the third stem internode(%)	Lignin content of the second stem internode(%)	Lignin content of the third stem internode(%)
LENA	D1-1	48.15	45.52	7.02	6.22		40.78	39.42	7.55	6.77
LENA	D1-2	49.08	45.46	7.11	6.38		40.74	39.06	7.47	6.62
LENA	D1-3	47.28	46.34	7.25	6.19		40.44	38.66	7.69	6.53
LENA	D2-1	48.1	45.52	7.01	6.18		39.68	38.16	7.44	6.41
LENA	D2-2	47.2	42.26	7.12	6.04		39.364	38.24	7.5	6.45
LENA	D2-3	47.9	45.36	6.91	6.01		40.28	37.94	7.4	6.55
LENA	D3-1	46.28	42.83	6.78	5.88		37.38	37.44	7.33	6.41
LENA	D3-2	46.74	42.96	6.61	5.74		38.56	37.52	7.28	6.49
LENA	D3-3	46.94	43.12	6.56	5.66		38.48	37.46	7.19	6.3
LENA	D4-1	44.46	42	6.11	5.38		37.1	36.5	6.84	6.02
LENA	D4-2	44.64	41.18	6.24	5.49		37.94	37.014	6.96	6.11
LENA	D4-3	45.8	41.84	5.89	5.52		37.66	36.88	6.78	6.18
QY2	D1-1	48.4	42.88	6.73	5.67		39.18	35.88	7.07	6.05
QY2	D1-2	42.08	43.02	6.64	5.6		37.08	35.4	6.91	6.01
QY2	D1-3	44.78	42.9	6.68	5.52		38.64	38.14	6.88	5.99
QY2	D2-1	43.56	41.2	6.71	5.57		37.12	36.06	6.86	5.97
QY2	D2-2	43.18	42.13	6.55	5.55		36.32	33.14	6.73	5.89
QY2	D2-3	43.26	41.62	6.64	5.49		37.88	35.56	6.81	5.94
QY2	D3-1	41.66	40.83	6.28	5.42		36.7	32.46	6.64	5.73
QY2	D3-2	42.09	40.1	6.19	5.38		36.14	31.8	6.69	5.69
QY2	D3-3	42.52	40.56	6.33	5.32		35.52	31.8	6.56	5.87
QY2	D4-1	41.33	39.16	6.25	5.26		34.46	31.44	6.36	5.55
QY2	D4-2	41.48	39.8	6.17	5.03		33.66	31.24	6.43	5.58
QY2	D4-3	41.87	39.91	6.13	5.11		34.96	31	6.33	5.61

## Sheet: yield
2018 year											2019 year
variety	density	fresh grass yield(t/ha)	hay yield(t/ha)	single-plant weight(g)	main panicle length(cm)	number of grains per plant	weight of grains per plant(g)	1000-grain weight(g)	grain yield(t/ha)		fresh grass yield(t/ha)	hay yield(t/ha)	single-plant weight(g)	main panicle length(cm)	number of grains per plant	weight of grains per plant(g)	1000-grain weight(g)	grain yield(t/ha)
LENA	D1-1	37.6331	7.3074	12.83	16.625	112	3.34	31	5.769		39.082	10.9558	14.62	17.14	110	3.16	32.75	5.84
LENA	D1-2	41.7738	7.98734	12.77	16.6	108	3.1675	31.76	6.19313		40.293	10.8195	15.15	16.98	114	3.27	31.77	6.23
LENA	D1-3	43.2091	8.2303	12.0933	15.16	118	3.165	33.1	5.9205		38.8319	10.6817	15.445	16.06	103	3.14	32.26	6.03
LENA	D2-1	42.959	8.19828	11.075	15.94	76	2.82	31.4	6.25312		45.2726	13.3204	14.5167	16.22	94	2.97	31.71	6.87
LENA	D2-2	45.8354	8.74721	11.785	14	80.5	2.7475	32	6.62831		46.752	13.8535	14.75	15.49	88	2.78	31.21	7.13
LENA	D2-3	46.484	8.871	10.52	15.55	88.25	2.78333	31.7	7.0035		46.8984	13.6927	14.36	15.83	101	3.05	32.08	6.94
LENA	D3-1	47.8364	8.95813	9.46333	16.1	58.6	1.91667	31.14	5.9625		50.8379	14.432	11.71	15.11	71	2.44	31	6.73
LENA	D3-2	48.1499	8.6445	9.675	14.22	56.6667	1.9125	31.7	5.814		50.5878	14.4986	12.1267	15.24	67	2.17	31.14	6.04
LENA	D3-3	48.024	8.99326	9.11	15.8	49.5	2.06	29.9333	6.0075		48.2116	14.0654	12.56	14.69	60	2.04	31.03	6.16
LENA	D4-1	55.0275	10.7266	5.86	12.45	38	1.1525	30.325	5.5125		42.813	12.3597	7.74667	12.74	44	1.32	30.89	5.78
LENA	D4-2	52.5262	10.239	5.9475	11.84	32	1.035	29.74	6.12806		40.5195	11.4811	7.62667	13.81	52	1.81	29.58	6.82
LENA	D4-3	41.5207	8.09371	5.96	13.86	39.25	1.1175	29.425	5.80275		41.5833	12.3721	7.26	13.75	57	1.93	29.92	5.93
QY2	D1-1	37.7689	6.84219	11.32	17.675	86.3333	2.86	28.3	3.996		39.0195	10.9605	11.92	18.83	93	3.41	29.04	4.03
QY2	D1-2	35.2676	5.67004	10.24	18.2	94	3.455	29.6667	4.11664		37.2686	10.4687	10.62	18.25	101	3.77	28.19	4.24
QY2	D1-3	39.0195	7.0179	10.91	17.56	85.4	2.248	26.48	4.026		38.7986	10.873	10.405	17.66	90	3.36	27.46	4.12
QY2	D2-1	46.7067	7.99772	8.7725	18.5	79.25	1.6425	23.428	4.761		45.0225	10.6688	8.94	17.29	81.24	2.31	26.62	4.89
QY2	D2-2	49.7749	9.55372	9.41	15.2333	82.3333	2.03333	26	4.5744		48.8801	11.5896	9.76	16.21	88.93	2.46	25.82	4.77
QY2	D2-3	43.7652	8.4981	9.325	16.8	85.2	2.896	26.96	4.68984		52.026	12.3284	8.5375	16.07	85.69	2.3	25.17	4.92
QY2	D3-1	52.6763	10.1301	6.1775	14.24	48	0.946	19.06	4.2255		48.024	11.3653	8.13	17.14	55.69	1.38	23.28	4.58
QY2	D3-2	53.8269	10.7654	8.56	16.4	52.8	1.344	19.44	4.1076		50.6487	12.6236	8.47	15.65	57.38	1.48	21.46	4.39
QY2	D3-3	45.5228	8.53155	7.8575	18.7	57.2	3.256	21.92	4.41915		52.3595	13.7788	7.87	14.98	61.06	1.79	20.92	4.57
QY2	D4-1	50.4952	10.2011	8.2525	15.4	42.4	1.678	16.62	3.6465		40.02	11.8402	7.54333	14.27	44.19	1.38	20.38	3.94
QY2	D4-2	49.308	8.805	8.14	13.4	37	1.174	15.74	3.5835		42.5213	12.5803	7.405	15.81	47.93	1.21	18.85	3.73
QY2	D4-3	42.5212	8.95184	7.11333	13.125	33.75	0.7575	17.575	3.861		37.2686	11.0262	7.435	14.93	45.55	1.07	19.87	3.88

## Sheet: agronomic
		2018 year										2019 year
variety	density	plant height (m)	diameter of the second stem internodes (mm)	diameter of the third stem internodes (mm)	wall thickness of the second stem internodes (mm)	wall thickness of the third stem internodes (mm)	length of the second stem internodes (cm)	length of the third stem internodes (cm)	height of center of gravity (m)	root fresh weight (g)		plant height (m)	diameter of the second stem internodes (mm)	diameter of the third stem internodes (mm)	wall thickness of the second stem internodes (mm)	wall thickness of the third stem internodes (mm)	length of the second stem internodes (cm)	length of the third stem internodes (cm)	height of center of gravity (m)	root fresh weight (g)
LENA	D1-1	1.0275	4.23	4.7775	1.03	0.855	6.6	12.15	0.34875	1.7375		1.22833	4.295	4.85667	1.121	0.902	7.83333	13.875	0.4575	1.835
LENA	D1-2	1.0175	4.325	5.645	1.065	0.8675	8.1	13.5	0.36875	1.93333		1.25667	4.84	5.54	1.158	0.897	6.875	14	0.47625	2.0475
LENA	D1-3	0.975	4.21667	4.4	1.1275	0.82	6.36667	15.3	0.365	1.75667		1.24625	4.095	4.735	1.152	0.912	7.875	13.7	0.505	2.045
LENA	D2-1	1.05875	4.0275	4.4575	0.98	0.73	7.06667	14.7333	0.40875	1.485		1.3075	3.9025	4.53333	1.025	0.815	6.5	14.6667	0.53125	1.6875
LENA	D2-2	1.06	4.00333	4.6475	0.88	0.74	7.4	13.3	0.365	1.685		1.24333	4.1825	4.6475	1.065	0.823	9.5	15	0.4725	1.675
LENA	D2-3	1.03	3.73	4.21	0.99	0.77	7.5	14.5	0.356667	1.26667		1.28	3.89667	4.36	1.121	0.796	7	13.7667	0.5025	1.61
LENA	D3-1	0.995	3.57333	4.12	0.926667	0.736667	7.7	13.3667	0.35375	1.31333		1.23625	3.82	4.12	0.925	0.765	8.5	14.825	0.48	1.425
LENA	D3-2	1.03333	3.56	3.93333	0.883333	0.726667	8.5	13.75	0.3825	1.33667		1.20125	3.755	3.93333	1.013	0.785	8.475	14.225	0.4975	1.405
LENA	D3-3	0.9975	3.55	3.78	0.86	0.66	7.93333	15.55	0.3575	1.1925		1.24	3.425	3.985	0.975	0.802	8.125	14.625	0.45375	1.46
LENA	D4-1	0.9575	2.78	3.52	0.7675	0.7175	8.5	15	0.33625	0.715		1.13667	3.28	3.62333	0.912	0.713	8.9	15	0.49	0.83
LENA	D4-2	0.91	2.94	3.1475	0.7875	0.62	8.68	14.4333	0.32375	0.675		1.085	2.7575	3.1475	0.947	0.725	9.475	15.275	0.46375	0.725
LENA	D4-3	0.96	2.725	2.5475	0.7525	0.6825	8.65	16.2	0.34375	0.72		1.12875	2.725	3.10667	0.892	0.697	9.1	15.75	0.4675	0.763333
QY2	D1-1	1.27	4.31667	4.3425	0.5725	0.4525	19.5	29.05	0.505	1.895		1.365	3.7225	4.115	0.7525	0.6525	12.125	27	0.5975	0.9625
QY2	D1-2	1.2775	4.185	4.52667	0.585	0.4575	21.7667	30.875	0.525	1.885		1.365	3.99	4.37	0.75	0.6475	13.625	26.5	0.5725	0.8475
QY2	D1-3	1.29	4.47	4.39	0.565	0.4575	22.775	32.925	0.51	1.78333		1.34	3.7975	4.2725	0.765	0.635	11	26	0.576667	0.935
QY2	D2-1	1.2725	3.715	3.9275	0.5475	0.4475	16.05	23.125	0.505	1.2275		1.365	3.425	3.635	0.775	0.6375	12.25	22.625	0.5725	0.64
QY2	D2-2	1.31667	3.775	4.07	0.565	0.485	14.95	24.2	0.535	1.1625		1.39	3.25	3.665	0.7325	0.625	12.13	19.25	0.58375	0.61
QY2	D2-3	1.29333	3.745	4.04333	0.52	0.435	17.4	24.5333	0.51625	1.22		1.386	3.295	3.505	0.71	0.61	12.95	24.125	0.56375	0.68
QY2	D3-1	1.2	3.4	3.6075	0.4225	0.45	19	21.4	0.4825	0.8		1.32333	3.0025	3.445	0.6725	0.563333	10.75	21	0.5726	0.583333
QY2	D3-2	1.305	3.515	4.1225	0.495	0.4475	19	25	0.5125	0.9575		1.36	3.21	3.53	0.7	0.6225	11.35	23.125	0.565	0.536667
QY2	D3-3	1.245	3.56	3.57	0.47	0.45	18.575	24.1	0.52125	0.99		1.3375	3.41667	3.75	0.68	0.666667	12.875	22.5	0.5725	0.53
QY2	D4-1	1.185	3.3075	3.6775	0.45	0.463333	17.45	23.8	0.47625	0.7775		1.24	2.885	3.11333	0.613333	0.533333	7.16667	23	0.556667	0.283333
QY2	D4-2	1.24	3.415	3.3875	0.435	0.435	18.75	23.775	0.4975	0.73		1.30667	3.125	3.5125	0.61	0.555	8.25	20.875	0.5367	0.2925
QY2	D4-3	1.23	3.6225	3.9	0.42	0.43	18.5	24.9	0.4865	0.73		1.32	2.53	3.282	0.625	0.605	8.6	22.5	0.511667	0.32

## Sheet: lodging rate
variety	density	lodging rate in 2018(%)	lodging rate in 2019(%)
LENA	D1-1	0.23	1.38
LENA	D1-2	0	1.41
LENA	D1-3	0.28	0
LENA	D2-1	0	1.86
LENA	D2-2	0.31	0
LENA	D2-3	0.26	1.29
LENA	D3-1	7.46	9.67
LENA	D3-2	9.31	9
LENA	D3-3	5.22	8
LENA	D4-1	12	13.32
LENA	D4-2	10.75	16.08
LENA	D4-3	14.37	14.33
QY2	D1-1	59	60.11
QY2	D1-2	66.47	63.33
QY2	D1-3	63.11	66.81
QY2	D2-1	64.59	64.27
QY2	D2-2	65.38	68.29
QY2	D2-3	61.83	64.36
QY2	D3-1	88.64	87.28
QY2	D3-2	86.67	85.45
QY2	D3-3	90.15	88.67
QY2	D4-1	93.38	93
QY2	D4-2	90.23	92.54
QY2	D4-3	89.28	93.11
